# Supplementary material for: Calcium Hydroxylapatite (CaHA) and Aesthetic Outcomes: A Systematic Review of Controlled Clinical Trials
Source: J Clin Med. 2024 Mar 14;13(6):1686. doi: 10.3390/jcm13061686 (PMC10971119; doi:10.3390/jcm13061686)
Supplement: Supplementary file 1 [file jcm-13-01686-s001.zip]

Archive with 2 entries (1 files):
- jcm-2839039-supplementary/
- jcm-2839039-supplementary/jcm-2839039-supplementary.pdf
